# Supplementary material for: Aicardi Syndrome Is a Genetically Heterogeneous Disorder
Source: Genes (Basel). 2023 Jul 31;14(8):1565. doi: 10.3390/genes14081565 (PMC10454071; doi:10.3390/genes14081565)
Supplement: Supplementary file 1 [file genes-14-01565-s001.zip]

Archive with 11 entries (9 files):
- genes-2488016-supplementary/
- genes-2488016-supplementary/Ha.Aicardi.Supplemental/
- genes-2488016-supplementary/Ha.Aicardi.Supplemental/Supplemental_Data_S1_TOPFlashAssayResults.txt
- genes-2488016-supplementary/Ha.Aicardi.Supplemental/Supplemental_Data_S2_ZebrafishResearcherBlindedStudyCounts.txt
- genes-2488016-supplementary/Ha.Aicardi.Supplemental/supplementary Figures.pdf
- genes-2488016-supplementary/Ha.Aicardi.Supplemental/Table S1.xlsx
- genes-2488016-supplementary/Ha.Aicardi.Supplemental/Table S2.xlsx
- genes-2488016-supplementary/Ha.Aicardi.Supplemental/Table S3.xlsx
- genes-2488016-supplementary/Ha.Aicardi.Supplemental/Table S4.xlsx
- genes-2488016-supplementary/Ha.Aicardi.Supplemental/Table S5.xlsx
- genes-2488016-supplementary/Ha.Aicardi.Supplemental/TableS6.xlsx
