# Supplementary material for: Aicardi Syndrome Is a Genetically Heterogeneous Disorder
Source: Genes (Basel). 2023 Jul 31;14(8):1565. doi: 10.3390/genes14081565 (PMC10454071; doi:10.3390/genes14081565)
Supplement: Supplementary file 1 [file genes-14-01565-s001.zip › genes-2488016-supplementary/Ha.Aicardi.Supplemental/Supplemental_Data_S1_TOPFlashAssayResults.txt]

# Experiment1 raw counts
sample	RLU1	RLU2	ratio
ev 500ng	50579	342611	0.147628068
ev 500ng	54598	409351	0.13337698
wt 200ng	295444	495796	0.595898313
wt 200ng	331681	575056	0.576780348
mut 200ng	205887	501753	0.410335364
mut 200ng	243089	525143	0.462900581
mut 500ng	84508	210420	0.401615816
mut 500ng	294397	501348	0.587210879
200/200	275360	543576	0.506571298
200/200	274184	486421	0.563676322
200/500	203181	342026	0.594051329
200/500	223033	442306	0.504250451
# Experiment2 raw counts
sample	RLU1	RLU2	ratio
ev 500ng	90944	856762	0.106148499
ev 500ng	88906	1015631	0.087537698
wt 200ng	773516	1184174	0.653211437
wt 200ng	845272	1296792	0.651817716
mut 200ng	520440	1210530	0.429927387
mut 200ng	485416	1119944	0.433428814
mut 500ng	301101	694715	0.433416581
mut 500ng	290561	640141	0.453901562
200/200	539808	1242422	0.434480394
200/200	486705	1103296	0.441137283
200/500	351263	734665	0.478126765
200/500	380936	883016	0.431403281
# Collated luciferase/renilla ratio
	pcDNA3.1	WT	p.L70P	REP1	REP2	REP3	REP4	Mean
EmptyVector	500	0	0	0.147628068	0.13337698	0.106148499	0.087537698	0.118672811
WT	0	200	0	0.595898313	0.576780348	0.653211437	0.651817716	0.619426954
p.L70P	0	0	200	0.410335364	0.462900581	0.429927387	0.433428814	0.434148037
p.L70P	0	0	500	0.401615816	0.587210879	0.433416581	0.453901562	0.46903621
WT_p.L70P	0	200	200	0.506571298	0.563676322	0.434480394	0.441137283	0.486466324
WT_p.L70P	0	200	500	0.594051329	0.504250451	0.478126765	0.431403281	0.501957957
# Normalised to the empty vector mean graphed in Fig. 1
	pcDNA3.1	WT	p.L70P	REP1	REP2	REP3	REP4	MEAN	SD
EmptyVector	500	0	0	1.24399234	1.123905117	0.894463505	0.737639038	1	0.196758714
WT	0	200	0	5.021354996	4.860256893	5.504305751	5.492561524	5.219619791	0.284602313
p.L70P	0	0	200	3.457703246	3.900645623	3.622796014	3.652300895	3.658361445	0.158324798
p.L70P	0	0	500	3.384227711	4.948150076	3.65219781	3.82481512	3.952347679	0.595973408
WT_p.L70P	0	200	200	4.268638228	4.749835419	3.661162062	3.717256539	4.099223062	0.444351719
WT_p.L70P	0	200	500	5.005791333	4.24908154	4.028949518	3.635232682	4.229763768	0.499095565
# ANOVA: Single Factor
SUMMARY
Groups	Count	Sum	Average	Variance
Column 1	4	20.87847916	5.219619791	0.107997969
Column 2	4	14.63344578	3.658361445	0.033422322
Column 3	4	15.80939072	3.952347679	0.47357907
Column 4	4	16.39689225	4.099223062	0.2632646
Column 5	4	16.91905507	4.229763768	0.332128511
ANOVA
Source of Variation	SS	df	MS	F	P-value	F crit
Between Groups	5.601176346	4	1.400294087	5.784462967	0.005067799	3.055568276
Within Groups	3.631177418	15	0.242078495
Total	9.232353764	19
# Post-hoc Analysis from GraphPad
Number of families	1
Number of comparisons per family	10
Alpha	0.05
# Tukey's multiple comparisons test	Mean Diff.	95.00% CI of diff.	Below threshold?	Summary	Adjusted P Value
WNT8B WT (200ng) vs. p.L70P (200ng)	1.6	0.49 to 2.6	Yes	**	0.0034	B-C
WNT8B WT (200ng) vs. p.L70P (500ng)	1.3	0.19 to 2.3	Yes	*	0.0174	B-D
WNT8B WT (200ng) vs. Column E	1.1	0.046 to 2.2	Yes	*	0.039	B-E
WNT8B WT (200ng) vs. Column F	0.99	-0.084 to 2.1	No	ns	0.0781	B-F
p.L70P (200ng) vs. p.L70P (500ng)	-0.29	-1.4 to 0.78	No	ns	0.9121	C-D
p.L70P (200ng) vs. Column E	-0.44	-1.5 to 0.63	No	ns	0.714	C-E
p.L70P (200ng) vs. Column F	-0.57	-1.6 to 0.50	No	ns	0.4951	C-F
p.L70P (500ng) vs. Column E	-0.15	-1.2 to 0.93	No	ns	0.9926	D-E
p.L70P (500ng) vs. Column F	-0.28	-1.4 to 0.80	No	ns	0.9274	D-F
Column E vs. Column F	-0.13	-1.2 to 0.94	No	ns	0.9953	E-F
Test details	Mean 1	Mean 2	Mean Diff.	SE of diff.	n1	n2	q	DF
WNT8B WT (200ng) vs. p.L70P (200ng)	5.2	3.7	1.6	0.35	4	4	6.3	15
WNT8B WT (200ng) vs. p.L70P (500ng)	5.2	4	1.3	0.35	4	4	5.2	15
WNT8B WT (200ng) vs. Column E	5.2	4.1	1.1	0.35	4	4	4.6	15
WNT8B WT (200ng) vs. Column F	5.2	4.2	0.99	0.35	4	4	4	15
p.L70P (200ng) vs. p.L70P (500ng)	3.7	4	-0.29	0.35	4	4	1.2	15
p.L70P (200ng) vs. Column E	3.7	4.1	-0.44	0.35	4	4	1.8	15
p.L70P (200ng) vs. Column F	3.7	4.2	-0.57	0.35	4	4	2.3	15
p.L70P (500ng) vs. Column E	4	4.1	-0.15	0.35	4	4	0.6	15
p.L70P (500ng) vs. Column F	4	4.2	-0.28	0.35	4	4	1.1	15
Column E vs. Column F	4.1	4.2	-0.13	0.35	4	4	0.53	15
