# Supplementary material for: Aicardi Syndrome Is a Genetically Heterogeneous Disorder
Source: Genes (Basel). 2023 Jul 31;14(8):1565. doi: 10.3390/genes14081565 (PMC10454071; doi:10.3390/genes14081565)
Supplement: Supplementary file 1 [file genes-14-01565-s001.zip › genes-2488016-supplementary/Ha.Aicardi.Supplemental/Supplemental_Data_S2_ZebrafishResearcherBlindedStudyCounts.txt]

# This file contains phenotype counts from zebrafish carried out by researchers blinded to the treatment
blind one
	uninjected	A	B	C	D	E
I	45	10	43	15	41	19
II	0	1	1	0	0	2
III	0	9	1	13	0	13
IV	0	0	0	1	1	2
dead	5	30	5	21	8	14
blind two
	uninjected	A	B	C	D	E
I	51	29	11	3	50	21
II	0	0	0	0	0	0
III	0	2	6	20	0	4
IV	0	0	1	3	0	0
dead	9	19	42	34	10	35
blind three
	uninjected	A	B	C	D	E
I	59	6	14	13	41	49
II	0	0	1	0	0	0
III	0	0	3	7	0	1
IV	0	1	0	3	1	1
dead	1	53	42	37	18	9
blind four
	uninjected	A	B	C	D	E
I	39	9	18	14	21	23
II	0	0	1	0	1	0
III	0	8	1	16	0	8
IV	0	2	0	3	0	1
dead	21	41	30	27	48	28
decoding (not seen by the researcher before counting or analysis)
uninjected	uninjected
A	slf1-mo
B	tead1-mo
C	wnt8b-mo
D	control-mo
E	szt2-mo
