# Supplementary material for: Aicardi Syndrome Is a Genetically Heterogeneous Disorder
Source: Genes (Basel). 2023 Jul 31;14(8):1565. doi: 10.3390/genes14081565 (PMC10454071; doi:10.3390/genes14081565)
Supplement: Supplementary file 1 [file genes-14-01565-s001.zip › genes-2488016-supplementary/Ha.Aicardi.Supplemental/Table S1.xlsx]

## Sheet: Table S6
Supplemental Table S1. Morpholino sequences used in this study
Morpholino Target	Sequence	Mode of action	References
Standard Control	5'-CCTCTTACCTCAGTTACAATTTATA 3'	Negative control (targets intronic sequence within the human HBB gene)	GeneTools
tead1b	5’-GAGTCGCTCATCCTCTCGATGTC-3’	Translation blocking	N/A
ankrd32 (slf1)	5’-GTATTGTCCACCATCCTGAAACCGA-3’	Translation blocking	N/A
szt2	5’-TGCCATGCCGTGCTTCTCATTAC-3’	Translation blocking	N/A
wnt8b	5’-AGGGAGACTTTTCTTCACCTTTCAC-3’	Translation blocking	Hofmeister et al., 2013; Russek et al., 2008; Lee et al., 2006
