# Supplementary material for: Aicardi Syndrome Is a Genetically Heterogeneous Disorder
Source: Genes (Basel). 2023 Jul 31;14(8):1565. doi: 10.3390/genes14081565 (PMC10454071; doi:10.3390/genes14081565)
Supplement: Supplementary file 1 [file genes-14-01565-s001.zip › genes-2488016-supplementary/Ha.Aicardi.Supplemental/Table S2.xlsx]

## Sheet: Sheet1
Supplemental Table S2. Primers for riboprobes used in this study
Target Gene	Primers	Length
Wnt8b	Forward primer: 5’ CATCTCTCAATGTTTGAGTCGC 3’	825bp
	Reverse primer: 5’ GGTCTTGTTCTCCAGGCAGTAG 3’
Slf1	Forward primer: 5’ CATGGGGCTGGAAAGATG 3’	842bp
	Reverse primer: 5’ TGCATTGCTGGCTTCTGT 3’
Szt2	Forward primer: 5’ TCTGGAAGCGCCTATTCTTGC 3’	919bp
	Reverse primer: 5’ GAGACTTCTGAGCCCTCCTT 3’
