# Supplementary material for: Aicardi Syndrome Is a Genetically Heterogeneous Disorder
Source: Genes (Basel). 2023 Jul 31;14(8):1565. doi: 10.3390/genes14081565 (PMC10454071; doi:10.3390/genes14081565)
Supplement: Supplementary file 1 [file genes-14-01565-s001.zip › genes-2488016-supplementary/Ha.Aicardi.Supplemental/Table S3.xlsx]

## Sheet: Table S2
Supplemental Table S3: Summary of human phenotype ontology (HPO) terms for patients in study cohort.
HPO	Description	1	2	3	4	5	6	7	8	9	10	Frequency
HP:0001274	Agenesis of the corpus callosum	Y	Y		Y	Y	Y				Y	6
HP:0001338	Partial agenesis of the corpus callosum			Y								1
HP:0007858	Chorioretinal lacunae	Y	Y	Y	Y	Y	Y		Y	Y	Y	9
HP:0012469	Infantile spasms	Y	Y	Y	Y	Y	Y	Y	Y	Y		9
HP:0010576	Intracranial cystic lesion	Y	Y			Y	Y					4
HP:0002539	Cortical dysplasia							Y	Y			2
HP:0200022	Choroid plexus papilloma							Y		Y		2
HP:0000588	Optic disc coloboma		Y			Y		Y				3
HP:0032388	Periventricular nodular heterotopia	Y	Y									2
HP:0000568	Microphthalmia							Y				1
HP:0000925	Abnormality of the vertebral column	Y	Y	Y		Y				Y		5
HP:0000772	Abnormality of the ribs									Y		1
HP:0002650	Scoliosis	Y	Y	Y						Y	Y	5
HP:0002119	Ventriculomegaly	Y	Y	Y						Y		4
HP:0002282	Gray matter heterotopia	Y	Y						Y			3
HP:0000610	Abnormal choroid morphology		Y					Y				2
HP:0002269	Abnormality of neuronal migration						Y					1
HP:0000493	Abnormal fovea morphology			Y								1
HP:0000932	Abnormal posterior fossa morphology			Y								1
HP:0002335	Agenesis of cerebellar vermis			Y								1
HP:0100702	Arachnoid cyst						Y					1
HP:0001272	Cerebellar atrophy	Y										1
HP:0001305	Dandy-Walker malformation			Y								1
HP:0032327	Interhemispheric cyst	Y				Y						2
HP:0032391	Subcortical heterotopia	Y				Y						2
HP:0002126	Polymicrogyria	Y				Y	Y					3
HP:0002190	Choroid plexus cyst		Y									1
HP:0033725	Thin corpus callosum							Y	Y	Y		3
HP:0007291	Posterior fossa cyst						Y					1
HP:0000238	Hydrocephalus							Y				1
HP:0010636	Schizencephaly		Y									1
HP:0000486	Strabismus	Y										1
HP:0000639	Nystagmus	Y						Y				2
HP:0000483	Astigmatism	Y										1
HP:0000540	Hypermetropia	Y		Y								2
HP:0000577	Exotropia			Y								1
HP:0007950	Peripapillary chorioretinal atrophy				Y							1
HP:0000532	Abnormal chorioretinal morphology							Y				1
HP:0007973	Retinal dysplasia							Y				1
HP:0025518	Visual gaze preference					Y		Y				2
HP:0012795	Abnormality of the optic disc									Y		1
HP:0012736	Profound global developmental delay	Y	Y	Y	Y			Y				5
HP:0011344	Severe global developmental delay						Y				Y	2
HP:0011343	Moderate global developmental delay					Y			Y			2
HP:0011342	Mild global developmental delay									Y		1
HP:0001344	Absent speech	Y			Y		Y				Y	4
HP:0006915	Inability to walk by childhood/adolescence	Y	Y								Y	3
HP:0002355	Difficulty walking			Y	Y	Y	Y					4
HP:0000750	Delayed speech and language development			Y		Y			Y			3
HP:0002421	Poor head control					Y		Y				2
HP:0001197	Abnormality of prenatal development or birth	Y	Y	Y				Y		Y		5
HP:0001252	Hypotonia		Y		Y		Y		Y			4
HP:0025152	Poor visual behavior for age				Y							1
HP:0033466	Weak grip								Y			1
HP:0001263	Global developmental delay	Y	Y	Y	Y	Y	Y	Y	Y	Y	Y	10
HP:0001249	Intellectual disability	Y	Y	Y	Y	Y		Y	Y	Y	Y	9
HP:0000729	Autistic behavior								Y			1
HP:0002376	Developmental regression	Y	Y		Y		Y		Y			5
HP:0033044	Motor regression			Y								1
HP:0032807	Neonatal seizure	Y										1
HP:0001250	Seizure		Y	Y	Y	Y	Y	Y	Y	Y		8
HP:0006813	Focal hemiclonic seizure	Y	Y				Y					3
HP:0007359	Focal-onset seizure	Y		Y	Y	Y						4
HP:0032854	Focal aware hemifacial clonic seizure	Y										1
HP:0011097	Epileptic spasm					Y	Y		Y			3
HP:0002384	Focal impaired awareness seizure			Y								1
HP:0033349	Seizure cluster			Y			Y		Y			3
HP:0001371	Flexion contracture			Y						Y		2
HP:0031710	Compensatory head tilt to the left shoulder			Y								1
HP:0031709	Compensatory head tilt to the right shoulder									Y		1
HP:0025144	Shivering			Y								1
HP:0004305	Involuntary movements			Y								1
HP:0000719	Inappropriate behavior			Y								1
HP:0025401	Staring gaze								Y	Y		2
HP:0007270	Atypical absence seizure								Y			1
HP:0009926	Epiphora					Y						1
HP:0002266	Focal clonic seizure						Y					1
HP:0000211	Trismus						Y					1
HP:0032660	Convulsive status epilepticus									Y		1
HP:0001257	Spasticity								Y			1
HP:0030826	Eyelid fasciculation					Y						1
HP:0007334	Bilateral tonic-clonic seizure with focal onset	Y			Y							2
HP:0010818	Generalized tonic seizure	Y	Y						Y			3
HP:0032792	Tonic seizure	Y	Y		Y				Y			4
HP:0011153	Focal motor seizure	Y										1
HP:0002069	Bilateral tonic-clonic seizure	Y	Y		Y					Y		4
HP:0002123	Generalized myoclonic seizure				Y							1
HP:0032794	Myoclonic seizure		Y		Y							2
HP:0011147	Typical absence seizure		Y									1
HP:0010819	Atonic seizure		Y		Y							2
HP:0002373	Febrile seizure (within the age range of 3 months to 6 years			Y								1
HP:0010821	Focal emotional seizure with laughing				Y							1
HP:0011167	Focal tonic seizure							Y	Y			2
HP:0002133	Status epilepticus				Y		Y			Y		3
HP:0033052	Psychogenic non-epileptic seizure									Y		1
HP:0010841	Multifocal epileptiform discharges	Y	Y		Y					Y		4
HP:0011195	EEG with focal sharp slow waves			Y				Y		Y		3
HP:0002521	Hypsarrhythmia				Y	Y	Y		Y	Y		5
HP:0011182	Interictal epileptiform activity	Y	Y	Y	Y	Y	Y	Y	Y	Y		9
HP:0011185	EEG with focal epileptiform discharges							Y		Y		2
HP:0010847	EEG with spike-wave complexes (<2.5 Hz)	Y							Y			2
HP:0012015	EEG with frontal focal spikes								Y			1
HP:0033717	EEG with temporal epileptiform discharges									Y		1
HP:0002392	EEG with polyspike wave complexes									Y		1
HP:0001326	EEG with irregular generalized spike and wave complexes									Y		1
HP:0002353	EEG abnormality	Y	Y	Y	Y	Y	Y	Y	Y	Y		9
HP:0005263	Gastritis		Y									1
HP:0011471	Gastrostomy tube feeding in infancy	Y	Y					Y			Y	4
HP:0009919	Retinoblastoma					Y		Y				2
HP:0000670	Carious teeth	Y			Y							2
HP:0002307	Drooling		Y		Y							2
HP:0002510	Spastic tetraplegia	Y										1
HP:0001385	Hip dysplasia	Y										1
HP:0040163	Abnormal pelvis bone morphology	Y										1
HP:0002937	Hemivertebrae					Y						1
HP:0000252	Microcephaly	Y										1
HP:0001508	Failure to thrive		Y									1
HP:0000737	Irritability		Y									1
HP:0002019	Constipation		Y		Y							2
HP:0012532	Chronic pain		Y									1
HP:0002827	Hip dislocation		Y								Y	2
HP:0030084	Clinodactyly			Y								1
HP:0001159	Syndactyly			Y								1
HP:0005773	Short forearm			Y								1
HP:0012427	Excessive femoral anteversion	Y										1
HP:0010734	Fibrous dysplasia of the bones	Y										1
HP:0007513	Generalized hypopigmentation			Y								1
HP:0010609	Skin tags			Y								1
HP:0001007	Hirsutism			Y							Y	2
HP:0001999	Abnormal facial shape			Y								1
HP:0004322	Short stature			Y								1
HP:0010535	Sleep apnea			Y								1
HP:0000473	Torticollis			Y		Y						2
HP:0002948	Vertebral fusion			Y								1
HP:0003422	Vertebral segmentation defect			Y								1
HP:0002099	Asthma				Y							1
HP:0002515	Waddling gait				Y							1
HP:0002445	Tetraplegia	Y										1
HP:0012166	Skin-picking				Y							1
HP:0003808	Abnormal muscle tone				Y							1
HP:0012391	Hyporeflexia of upper limbs				Y							1
HP:0002375	Hypokinesia				Y							1
HP:0000322	Short philtrum				Y							1
HP:0000463	Anteverted nares				Y							1
HP:0000400	Macrotia				Y							1
HP:0011968	Feeding difficulties		Y								Y	2
HP:0003468	Abnormal vertebral morphology			Y		Y						2
HP:0001269	Hemiparesis						Y					1
HP:0000121	Nephrocalcinosis						Y					1
HP:0001382	Joint hypermobility						Y					1
HP:0000271	Abnormality of the face								Y			1
HP:0000716	Depression									Y		1
HP:0001844	Abnormality of the hallux										Y	1
HP:0008070	Sparse hair										Y	1
HP:0000378	Cupped ear										Y	1
HP:0001034	Hypermelanotic macule										Y	1
HP:0011937	Hypoplastic fifth toenail										Y	1
HP:0000364	Hearing abnormality										Y	1
HP:0000684	Delayed eruption of teeth										Y	1
