# Supplementary material for: Aicardi Syndrome Is a Genetically Heterogeneous Disorder
Source: Genes (Basel). 2023 Jul 31;14(8):1565. doi: 10.3390/genes14081565 (PMC10454071; doi:10.3390/genes14081565)
Supplement: Supplementary file 1 [file genes-14-01565-s001.zip › genes-2488016-supplementary/Ha.Aicardi.Supplemental/Table S5.xlsx]

## Sheet: Table S4
Supplemental Table S5: Summary of filtered SVs from WGS.
Individual	Unfiltered	Absent in-house	Passed quality	Known benign	de novo	Absent in public data	Overlap ORF or regulatory region	de novo IGV and SVPV
2	76177	3555	962	783	291	34	13	0
4	70610	4738	3212	2403	2403	244	115	N/A
5	76860	3400	1121	924	371	38	16	0
6	69862	4020	1648	1426	332	31	13	0
7	72297	3503	1086	908	207	16	5	0
9	65169	1820	987	844	177	20	7	0
10	142471	13798	1584	1393	1393	146	60	N/A
