# Supplementary material for: Aicardi Syndrome Is a Genetically Heterogeneous Disorder
Source: Genes (Basel). 2023 Jul 31;14(8):1565. doi: 10.3390/genes14081565 (PMC10454071; doi:10.3390/genes14081565)
Supplement: Supplementary file 1 [file genes-14-01565-s001.zip › genes-2488016-supplementary/Ha.Aicardi.Supplemental/TableS6.xlsx]

## Sheet: Table S5
Supplemental Table S6: Summary of inherited SVs flanking open reading frames and regulatory elements
Individual	Chr	Start	End	SV Type	SV Caller	SV Length	Gene Symbol	Inherited
2	chr1	172337840	172337890	BND	Manta	50	DNM3	mother
2	chr1	175951462	175951483	INS	Delly	21	RFWD2	father
2	chr10	123832677	123832827	DEL	Delly	150	CPXM2	father
2	chr11	10341701	10341751	MEI	Retro	50	EF537580	mother
2	chr14	24213386	24213419	INS	Delly	33	TM9SF1	father
2	chr14	24213386	24213419	INS	Delly	33	NEDD8-MDP1	father
2	chr2	232993110	232993205	DUP	Manta	95	NGEF	mother
2	chr5	168817775	168817825	MEI	Retro	50	SLIT3	mother
2	chr8	98742494	98742544	MEI	Retro	50	STK3	mother
5	chr1	165334872	165334888	INS	Delly	16	LMX1A	mother
5	chr15	40747829	40747879	MEI	Retro	50	RMDN3	father
5	chr17	73425797	73425847	MEI	Retro	50	SDK2	mother
5	chr19	5936650	5936700	MEI	Retro	50	RANBP3	father
5	chr2	188297946	188297996	MEI	Retro	50	GULP1	father
5	chr2	188297950	188298000	MEI	Retro	50	GULP1	father
5	chr3	33183570	33183620	MEI	Retro	50	SUSD5	father
5	chr4	169737774	169737824	MEI	Retro	50	C4orf27	mother
5	chr5	168718417	168718467	MEI	Retro	50	SLIT3	father
5	chr6	136046143	136046193	MEI	Retro	50	PDE7B	father
5	chr6	136046143	136046193	MEI	Retro	50	AJ606316	father
5	chr6	154790732	154790782	MEI	Retro	50	SCAF8	father
5	chr9	109187125	109187175	MEI	Retro	50	EPB41L4B	father
5	chrX	101102492	101102510	INS	Delly	18	CENPI	father
6	chr1	32119032	32119051	INS	Delly	19	KPNA6	father
6	chr1	61768472	61768492	INS	Delly	20	INADL	father
6	chr1	67308786	67308836	MEI	Retro	50	IL12RB2	father
6	chr15	50300149	50300199	MEI	Retro	50	GABPB1	mother
6	chr17	75965651	75965701	MEI	Retro	50	ACOX1	mother
6	chr2	206180770	206180788	INS	Delly	18	GPR1	mother
6	chr20	38898811	38898826	INS	Delly	15	PPP1R16B	mother
6	chr8	95685015	95685033	INS	Delly	18	LOC100616530	mother
7	chr10	59653063	59653113	MEI	Retro	50	SLC16A9	father
9	chr10	99344479	99344529	MEI	Retro	50	CNNM1	mother
9	chr11	108180555	108180605	MEI	Retro	50	NPAT	father
9	chr2	118105227	118105247	INS	Delly	20	INSIG2	father
9	chrX	75508662	75508712	MEI	Retro	50	ZDHHC15	father
